# Supplementary material for: Large Cancer Pedigree Involving Multiple Cancer Genes including Likely Digenic MSH2 and MSH6 Lynch Syndrome (LS) and an Instance of Recombinational Rescue from LS
Source: Cancers (Basel). 2022 Dec 30;15(1):228. doi: 10.3390/cancers15010228 (PMC9818763; doi:10.3390/cancers15010228)
Supplement: Supplementary file 1 [file cancers-15-00228-s001.zip]

Archive with 1 entries (1 files):
- cancers-2071483-supplementary.pdf
